# Supplementary material for: Characteristics of urine spraying and scraping the ground with hind paws as scent-marking of captive cheetahs (Acinonyx jubatus)
Source: Sci Rep. 2022 Sep 16;12:15594. doi: 10.1038/s41598-022-19257-7 (PMC9481607; doi:10.1038/s41598-022-19257-7)
Supplement: Supplementary file 5 — Supplementary Information 2. [file 41598_2022_19257_MOESM5_ESM.xlsx]

## Sheet: Suppl_Table 1
a. The number of urine spray
Zoo A	Female 8	Female 5	Male 1	Male 13	Male 17	Zoo B	Female 7	Male 5	Male 16	Zoo C	Female 1	Female 2	Female 3	Female 4	Female 6	Male 2	Male 3	Male 7	Male 8	Male 9	Male 10	Male 11	Male 12	Male 14	Male 15	Zoo D	Male 4	Male 6	Male 14	Male 15
2018-10-18					7	2018-12-07	2	0	2	2018-12-07																2019-04-25			12	8
2018-10-19					10	2018-12-08	4	0	1	2018-12-08										7	6					2019-04-26
2018-10-20	0	0			10	2018-12-09	3	0	3	2018-12-09										7	12					2019-04-27
2018-10-21	0	0			9	2018-12-10	3	0	3	2018-12-10																2019-04-28	6	9
2018-10-22	0	0			6	2018-12-11				2018-12-11										4	11					2019-04-29
2018-10-23	0	0			9	2018-12-12	2			2018-12-12																2019-04-30
2018-10-24	0	0				2018-12-13		2	5	2018-12-13										7	14	0				2019-05-01
2018-10-25	0	0			6	2018-12-14		1	2	2018-12-14										5	9	0				2019-05-02
2018-10-26	0	0			13	2018-12-15		0	1	2018-12-15																2019-05-03
2018-10-27	1	0			14	2018-12-16		1	4	2018-12-16																2019-05-04	3	9
2018-10-28	1	0			13	2018-12-17			2	2018-12-17																2019-05-05
2018-10-29	1	0				2018-12-18			5	2018-12-18												0				2019-05-06
						2018-12-19				2018-12-19																2019-05-07			6	5
2019-03-26			0	4	0	2018-12-20	0			2018-12-20												0				2019-05-08
2019-03-27			0	5	0	2018-12-21				2018-12-21												0				2019-05-09			11	5
2019-03-28						2018-12-22				2018-12-22
2019-03-29						2018-12-23				2018-12-23																2019-09-08	6	2
2019-03-30						2018-12-24				2018-12-24												0
2019-03-31						2018-12-25				2018-12-25												0				2019-10-04	4	5
2019-04-01						2018-12-26				2018-12-26
2019-04-02			0			2018-12-27	3			2018-12-27																2019-10-17	7	11
2019-04-03			0	10	0	2018-12-28				2018-12-28
2019-04-04			0	9	0	2018-12-29	5			2018-12-29
2019-04-05			0	6	0					2018-12-30
2019-04-06			0	5	1					2018-12-31
2019-04-07			0	4	0					2019-01-01
2019-04-08			0	7	1					2019-01-02
2019-04-09			0							2019-01-03
										2019-01-04
										2019-01-05
										2019-01-06
										2019-01-07
										2019-01-08
										2019-01-09
										2019-01-10
										2019-01-11	0	0	0		1	0	0	8	8				9
										2019-01-12	0	0	0		3	0	0	10	7				6
										2019-01-13						0	0	9	7				11
										2019-01-14					1	0	0	8	3				9
										2019-03-21	0	0	0		0	0	0	11	7				9
										2019-03-22					0	0	0						11
										2019-03-23					0	0	0						7
										2019-03-24						0	0	9	9				2
										2019-03-25	0	0	0		0	0	0	6	5
										2019-03-26					2	0	0	10	6
										2019-03-27					0	0	0						3
										2019-03-28	0	0	0		3	0	0	9	7				3
										2019-11-11	0			0									1	7	1
										2019-11-12	0			0				0	0
										2019-11-13
										2019-11-14	0			0									13	5	2
										2019-11-15	0			0
										2019-11-16	0			0
b. The number of hindlimb rubbing excretion
Zoo A	Female 8	Female 5	Male 1	Male 13	Male 17	Zoo B	Female 7	Male 5	Male 16	Zoo C	Female 1	Female 2	Female 3	Female 4	Female 6	Male 2	Male 3	Male 7	Male 8	Male 9	Male 10	Male 11	Male 12	Male 14	Male 15	Zoo D	Male 4	Male 6	Male 14	Male 15
2018-10-18					0	2018-12-07	0	0	1	2018-12-07																2019-04-25			1	2
2018-10-19					0	2018-12-08	0	0	0	2018-12-08										1	3					2019-04-26
2018-10-20	0	0			0	2018-12-09	0	0	0	2018-12-09										1	3					2019-04-27
2018-10-21	0	0			0	2018-12-10	0	0	0	2018-12-10																2019-04-28	0	0
2018-10-22	0	0			0	2018-12-11				2018-12-11										1	2					2019-04-29
2018-10-23	0	0			0	2018-12-12	0			2018-12-12																2019-04-30
2018-10-24	0	0				2018-12-13		0	0	2018-12-13										1	1	0				2019-05-01
2018-10-25	0	0			0	2018-12-14		0	0	2018-12-14										1	2	0				2019-05-02
2018-10-26	0	0			0	2018-12-15		0	0	2018-12-15																2019-05-03
2018-10-27	0	0			0	2018-12-16		0	0	2018-12-16																2019-05-04	2	0
2018-10-28	0	0			0	2018-12-17			0	2018-12-17																2019-05-05
2018-10-29	0	0				2018-12-18			0	2018-12-18												0				2019-05-06
						2018-12-19				2018-12-19																2019-05-07			2	1
2019-03-26			0	0	0	2018-12-20	0			2018-12-20												0				2019-05-08
2019-03-27			0	0	0	2018-12-21				2018-12-21												0				2019-05-09			2	1
2019-03-28						2018-12-22				2018-12-22
2019-03-29						2018-12-23				2018-12-23																2019-09-08	1	0
2019-03-30						2018-12-24				2018-12-24												0
2019-03-31						2018-12-25				2018-12-25												0				2019-10-04	0	0
2019-04-01						2018-12-26				2018-12-26
2019-04-02			0			2018-12-27	0			2018-12-27																2019-10-17	0	0
2019-04-03			0	0	0	2018-12-28				2018-12-28
2019-04-04			0	0	0	2018-12-29	0			2018-12-29
2019-04-05			0	0	0					2018-12-30
2019-04-06			0	0	0					2018-12-31
2019-04-07			0	0	0					2019-01-01
2019-04-08			0	0	0					2019-01-02
2019-04-09			0							2019-01-03
										2019-01-04
										2019-01-05
										2019-01-06
										2019-01-07
										2019-01-08
										2019-01-09
										2019-01-10
										2019-01-11	0	0	0		0	0	0	2	6				7
										2019-01-12	0	0	0		0	0	0	4	5				7
										2019-01-13						0	0	3	4				3
										2019-01-14					0	0	0	1	4				8
										2019-03-21	0	0	0		0	0	0	4	5				7
										2019-03-22					0	0	0						4
										2019-03-23					0	0	0						3
										2019-03-24						0	0	6	3				4
										2019-03-25	0	0	0		0	0	0	0	5
										2019-03-26					0	0	0	1	1
										2019-03-27					0	0	0						6
										2019-03-28	0	0	0		0	0	0	3	2				6
										2019-11-11	0			0									2	7	6
										2019-11-12	0			0				3	5
										2019-11-13
										2019-11-14	0			0									2	4	4
										2019-11-15	0			0
										2019-11-16	0			0
c. The detail of normal excretions
Observation date	Individual	Age	Sniffing before excretion	Sniffing after excretion	Target location			Excretion
2019-03-27	Male 1	1	✓		on the ground without any nearby objects			Urine
2019-04-07	Male 13	10	unknown	unknown	on the ground without any nearby objects			Urine
2018-03-26	Male 13	10	unknown		on the ground without any nearby objects			Feces
2019-04-02	Male 13	10	unknown	unknown	on the ground without any nearby objects			Feces
2018-10-29	Female 8	10			on the ground without any nearby objects			Feces
2018-12-09	Male 5	4			on the ground without any nearby objects			Feces
2019-03-21	Female 2	1	✓		Stone			Feces
2019-03-21	Female 1	2	✓		Stone			Feces
2019-03-28	Female 1	2	✓		Rock			Feces
2019-09-08	Male 6	6			Fence			Feces
